# Supplementary material for: Robust Approach for Nonuniformity Correction in Infrared Focal Plane Array
Source: Sensors (Basel). 2016 Nov 10;16(11):1890. doi: 10.3390/s16111890 (PMC5134549; doi:10.3390/s16111890)
Supplement: Supplementary file 1 [file sensors-16-01890-s001.zip]

Archive with 5 entries (4 files):
- sensors-155072-supplementary/
- sensors-155072-supplementary/video 1.avi
- sensors-155072-supplementary/video 2.avi
- sensors-155072-supplementary/video 3.avi
- sensors-155072-supplementary/video 4.avi
